# Supplementary material for: Profiling Oncogenic Germline Mutations in Unselected Chinese Lung Cancer Patients
Source: Front Oncol. 2021 Apr 7;11:647598. doi: 10.3389/fonc.2021.647598 (PMC8058453; doi:10.3389/fonc.2021.647598)
Supplement: Supplementary file 1 [file Table_1.xlsx]

## Sheet: Sheet1
	Table S1 List of germline variants of uncertian signifcance (VUS)
pid_vardb	Paitent No.	Sex	Age	Histology subtype	Clinical stage_first	Gene	Transcript	Exon	Variant	af	classification
PT1700755	P15	female	29	Others	IV	BRAF	NM_004333.4	13	p.M564V	het	VUS
PT1701247	P16	male	33	Lung adenocarcinoma	IVa	ERBB2	NM_004448.3	21	p.E874K	het	VUS
PT1705278	P17	female	66	Others	IVa	RET	NM_020975.4	12	p.A741G	het	VUS
PT1708828	P18	male	64	Lung adenocarcinoma	IVb	ROS1	NM_002944.2	40	p.R2083Q	het	VUS
PT1718531	P19	female	66	Lung adenocarcinoma	IVa	ALK	NM_004304.4	22	p.Q1159L	het	VUS
PT1803885	P20	female	57	Others	IVa	ALK	NM_004304.4	27	p.N1353K	het	VUS
PT1821443	P21	female	72	Lung adenocarcinoma	IVa	ROS1	NM_002944.2	40	p.M2134T	het	VUS
PT1827369	P22	male	64	Others	IIIb	ALK	NM_004304.4	23	p.R1181H	het	VUS
PT1827376	P23	male	81	Others	IVb	ALK	NM_004304.4	22	p.Q1159L	het	VUS
PT1829437	P24	male	55	Lung adenocarcinoma	I	EGFR	NM_005228.3	20	p.V786M	het	VUS
PT1831254	P25	female	70	Others	IVa	ROS1	NM_002944.2	36	p.R1948C	het	VUS
PT1833552	P26	female	NA	Lung adenocarcinoma	IVa	ROS1	NM_002944.2	40	p.M2134T	het	VUS
PT1834374	P27	female	60	Lung adenocarcinoma	IIIa	RET	NM_020975.4	14	p.R833H	het	VUS
PT1834787	P28	female	80	Others	IVa	EGFR	NM_005228.3	20	p.V786M	het	VUS
PT1835891	P29	Unknown	NA	Others	NA	ROS1	NM_002944.2	40	p.R2083Q	het	VUS
PT1836014	P30	female	65	Lung adenocarcinoma	IVb	ERBB2	NM_004448.3	21	p.E874K	het	VUS
PT1836144	P31	male	77	Lung adenocarcinoma	IIIa	ERBB2	NM_004448.3	22	p.R896G	het	VUS
PT1836411	P32	male	61	Lung adenocarcinoma	IIIc	ALK	NM_004304.4	25	p.A1274T	het	VUS
PT1839514	P33	male	57	Lung adenocarcinoma	IVa	RET	NM_020975.4	13	p.V778I	het	VUS
PT1842329	P34	female	56	Lung adenocarcinoma	IVa	ROS1	NM_002944.2	40	p.N2112D	het	VUS
PT1844359	P35	female	72	Others	II	RET	NM_020975.4	14	p.S837A	het	VUS
PT1845127	P36	male	70	Small cell lung carcinoma	IVb	MET	NM_000245.3	20	p.V1287I	het	VUS
PT1846103	P37	male	64	Lung squamous carcinoma	IIIa	ROS1	NM_002944.2	36	p.R1948C	het	VUS
PT1847001	P38	male	53	Lung adenocarcinoma	IIIa	RET	NM_020975.4	14	p.R833H	het	VUS
PT1850570	P39	male	69	Lung adenocarcinoma	IVa	BRAF	NM_004333.4	13	p.M564V	het	VUS
PT19001555	P40	male	73	Others	IVa	ROS1	NM_002944.2	40	p.M2134T	het	VUS
PT19001738	P41	female	78	Lung adenocarcinoma	IVb	MET	NM_000245.3	17	p.R1148Q	het	VUS
PT19002922	P42	male	79	Lung adenocarcinoma	IVa	BRAF	NM_004333.4	13	p.M564V	het	VUS
PT19003467	P43	female	50	Lung adenocarcinoma	I	MET	NM_000245.3	16	p.T1096S	het	VUS
PT19004030	P44	Unknown	NA	Others	NA	ALK	NM_004304.4	23	p.L1198I	het	VUS
PT19006744	P45	female	71	Others	IVa	ALK	NM_004304.4	23	p.L1198I	het	VUS
PT19006921	P46	male	53	Lung adenocarcinoma	IVa	EGFR	NM_005228.3	19	p.V738F	het	VUS
PT19007814	P47	female	51	Lung adenocarcinoma	I	MET	NM_000245.3	16	p.T1096S	het	VUS
PT19007996	P48	Unknown	NA	Others	NA	ALK	NM_004304.4	22	p.Q1159L	het	VUS
PT19008644	P49	female	78	Lung adenocarcinoma	IVa	MET	NM_000245.3	21	p.R1336Q	het	VUS
PT19010636	P50	male	54	Others	IIIc	RET	NM_020975.4	13	p.V778I	het	VUS
PT19010820	P51	male	68	Lung adenocarcinoma	IVa	ALK	NM_004304.4	25	p.A1274T	het	VUS
PT19012767	P52	male	69	Lung adenocarcinoma	IVa	ROS1	NM_002944.2	40	p.N2112D	het	VUS
PT19013091	P53	Unknown	NA	Others	NA	ROS1	NM_002944.2	40	p.R2083Q	het	VUS
PT19013503	P54	female	49	Lung adenocarcinoma	IVa	ALK	NM_004304.4	25	p.A1274T	het	VUS
PT19015961	P55	male	45	Lung adenocarcinoma	IIIb	MET	NM_000245.3	21	p.R1336Q	het	VUS
PT19016389	P56	male	86	Others	IVa	MET	NM_000245.3	20	p.V1271M	het	VUS
PT19017750	P57	male	71	Lung adenocarcinoma	IVa	ROS1	NM_002944.2	40	p.N2112D	het	VUS
PT19018777	P58	female	65	Lung adenocarcinoma	I	ROS1	NM_002944.2	36	p.R1948C	het	VUS
PT19018955	P59	male	67	Others	IIIa	ROS1	NM_002944.2	40	p.N2112D	het	VUS
PT19018997	P60	male	50	Lung adenocarcinoma	II	BRAF	NM_004333.4	13	p.M564V	het	VUS
PT19019936	P61	male	55	Lung squamous carcinoma	IVa	ALK	NM_004304.4	23	p.R1181H	het	VUS
PT19021245	P62	male	74	Lung adenocarcinoma	IVa	ROS1	NM_002944.2	40	p.N2112D	het	VUS
PT19023847	P63	female	56	Lung adenocarcinoma	IVa	EGFR	NM_005228.3	22	p.V897A	het	VUS
PT19023912	P64	female	59	Lung adenocarcinoma	IVa	ALK	NM_004304.4	25	p.P1262S	het	VUS
PT19024436	P65	male	59	Lung squamous carcinoma	IIIc	BRAF	NM_004333.4	13	p.M564V	het	VUS
PT19024497	P66	male	49	Lung adenocarcinoma	IIIc	MET	NM_000245.3	16	p.T1096S	het	VUS
PT19024976	P67	female	47	Lung adenocarcinoma	IIIb	EGFR	NM_005228.3	19	p.V738F	het	VUS
PT19025243	P68	male	50	Lung adenocarcinoma	IVa	ALK	NM_004304.4	27	p.N1353K	het	VUS
PT19025488	P69	female	57	Lung adenocarcinoma	IIIa	EGFR	NM_005228.3	19	p.V738F	het	VUS
PT19026238	P70	male	68	Lung adenocarcinoma	IVa	EGFR	NM_005228.3	22	p.V897A	het	VUS
PT19028053	P71	female	58	Lung adenocarcinoma	I	BRAF	NM_004333.4	13	p.M564V	het	VUS
PT19030060	P72	male	76	Others	IIIb	ALK	NM_004304.4	27	p.N1353K	het	VUS
PT19030474	P73	male	41	Lung adenocarcinoma	IVa	ROS1	NM_002944.2	40	p.R2083Q	hom	VUS
PT19031396	P74	male	62	Lung squamous carcinoma	IIIa	ROS1	NM_002944.2	40	p.M2134T	het	VUS
PT19032339	P75	male	53	Lung adenocarcinoma	I	ROS1	NM_002944.2	36	p.R1948C	het	VUS
PT19032388	P76	male	69	Lung adenocarcinoma	IVb	ERBB2	NM_004448.3	22	p.R896G	het	VUS
PT19033958	P77	male	67	Lung adenocarcinoma	IIIb	MET	NM_000245.3	20	p.V1271M	het	VUS
PT19034998	P78	female	61	Lung adenocarcinoma	I	EGFR	NM_005228.3	19	p.V738F	het	VUS
PT19035113	P79	male	46	Lung adenocarcinoma	IVa	ALK	NM_004304.4	25	p.P1262S	het	VUS
PT19035533	P80	female	56	Lung adenocarcinoma	II	ALK	NM_004304.4	22	p.Q1159L	het	VUS
PT19036012	P81	female	43	Lung adenocarcinoma	IVb	MET	NM_000245.3	17	p.R1148Q	het	VUS
PT19037092	P82	male	59	Lung adenocarcinoma	IVa	ALK	NM_004304.4	23	p.R1181H	het	VUS
PT19038002	P83	Unknown	NA	Others	IVb	ROS1	NM_002944.2	40	p.N2112D	het	VUS
PT19038210	P84	male	52	Lung adenocarcinoma	I	RET	NM_020975.4	14	p.R833H	het	VUS
PT19038547	P85	male	68	Lung adenocarcinoma	IIIb	ROS1	NM_002944.2	40	p.M2134T	het	VUS
PT19038625	P86	male	66	Lung adenocarcinoma	IVa	BRAF	NM_004333.4	13	p.M564V	het	VUS
PT19039096	P87	female	65	Lung adenocarcinoma	I	ROS1	NM_002944.2	36	p.R1948C	het	VUS
PT19040783	P88	female	67	Lung adenocarcinoma	IVa	ERBB2	NM_004448.3	22	p.R896G	het	VUS
PT19042040	P89	female	68	Lung adenocarcinoma	IVa	RET	NM_020975.4	14	p.S837A	het	VUS
PT19042187	P90	male	60	Lung adenocarcinoma	IVa	ROS1	NM_002944.2	40	p.M2134T	het	VUS
PT19042295	P91	Unknown	NA	Others	IVa	ROS1	NM_002944.2	40	p.N2112D	het	VUS
PT19043083	P92	male	83	Others	II	BRAF	NM_004333.4	13	p.M564V	het	VUS
PT19043152	P93	Unknown	NA	Others	IVa	MET	NM_000245.3	17	p.R1148Q	het	VUS
PT19044839	P94	male	66	Lung adenocarcinoma	IIIb	ROS1	NM_002944.2	40	p.R2083Q	het	VUS
PT19044862	P95	male	65	Lung adenocarcinoma	I	ROS1	NM_002944.2	36	p.R1948C	het	VUS
PT19045394	P96	male	62	Others	IVa	MET	NM_000245.3	20	p.V1287I	het	VUS
PT19046081	P97	female	51	Lung adenocarcinoma	II	ERBB2	NM_004448.3	21	p.E874K	het	VUS
						MET	NM_000245.3	21	p.R1336Q	het	VUS
PT19046457	P98	male	59	Others	I	ROS1	NM_002944.2	36	p.R1948C	het	VUS
PT19046761	P99	male	78	Lung adenocarcinoma	IIIc	ERBB2	NM_004448.3	21	p.E874K	het	VUS
PT19047909	P100	male	68	Lung squamous carcinoma	IVa	MET	NM_000245.3	20	p.V1271M	het	VUS
PT19049048	P101	male	NA	Lung squamous carcinoma	NA	MET	NM_000245.3	16	p.T1096S	het	VUS
PT19049494	P102	male	61	Lung adenocarcinoma	IIIa	MET	NM_000245.3	20	p.V1287I	het	VUS
PT19049816	P103	male	76	Others	IVa	ERBB2	NM_004448.3	21	p.E874K	het	VUS
PT19049864	P104	male	69	Lung adenocarcinoma	IVb	EGFR	NM_005228.3	20	p.V786M	het	VUS
PT19050523	P105	male	NA	Others	NA	ALK	NM_004304.4	22	p.Q1159L	het	VUS
PT19051603	P106	female	23	Lung adenocarcinoma	I	ROS1	NM_002944.2	40	p.R2083Q	het	VUS
PT19051990	P107	female	NA	Lung adenocarcinoma	NA	ALK	NM_004304.4	23	p.L1198I	het	VUS
PT19053524	P108	female	68	Lung adenocarcinoma	II	MET	NM_000245.3	17	p.R1148Q	het	VUS
PT19053605	P109	male	73	Lung adenocarcinoma	IIIb	ALK	NM_004304.4	22	p.Q1159L	het	VUS
PT19056319	P110	female	45	Others	IIIc	RET	NM_020975.4	14	p.S837A	het	VUS
PT19057077	P111	male	65	Lung adenocarcinoma	IVa	ROS1	NM_002944.2	36	p.R1948C	het	VUS
PT19057484	P112	female	46	Lung adenocarcinoma	IVb	ROS1	NM_002944.2	40	p.N2112D	het	VUS
PT19057956	P113	male	36	Lung adenocarcinoma	II	MET	NM_000245.3	20	p.V1287I	het	VUS
PT19057957	P114	female	67	Others	IIIc	RET	NM_020975.4	12	p.A741G	het	VUS
PT19058701	P115	female	57	Lung adenocarcinoma	IVa	ALK	NM_004304.4	22	p.Q1159L	het	VUS
PT19058980	P116	male	54	Lung adenocarcinoma	IVa	RET	NM_020975.4	13	p.V778I	het	VUS
PT19064117	P117	male	69	Lung squamous carcinoma	IIIc	EGFR	NM_005228.3	20	p.V786M	het	VUS
PT19065874	P118	male	55	Lung adenocarcinoma	IVb	ROS1	NM_002944.2	40	p.N2112D	het	VUS
PT19067753	P119	male	47	Lung adenocarcinoma	IVa	MET	NM_000245.3	20	p.V1287I	het	VUS
PT19067832	P120	female	65	Others	IV	MET	NM_000245.3	21	p.R1336Q	het	VUS
PT19068846	P121	male	50	Lung adenocarcinoma	IVb	ERBB2	NM_004448.3	22	p.R896G	het	VUS
PT19070368	P122	female	58	Lung adenocarcinoma	IIIa	ROS1	NM_002944.2	40	p.R2083Q	het	VUS
PT19071495	P123	female	66	Lung adenocarcinoma	II	RET	NM_020975.4	14	p.R833H	het	VUS
PT19071567	P124	male	79	Lung adenocarcinoma	IVa	BRAF	NM_004333.4	13	p.M564V	het	VUS
PT19071599	P125	male	63	Lung adenocarcinoma	IVb	EGFR	NM_005228.3	22	p.V897A	het	VUS
PT20001056	P126	female	76	Others	IVa	ALK	NM_004304.4	25	p.P1262S	het	VUS
						RET	NM_020975.4	14	p.R833H	hom	VUS
PT20003003	P127	male	71	Lung adenocarcinoma	IIIb	ROS1	NM_002944.2	40	p.R2083Q	het	VUS
PT20004380	P128	male	62	Lung adenocarcinoma	IVa	RET	NM_020975.4	12	p.A741G	het	VUS
PT20004383	P129	male	66	Lung adenocarcinoma	IIIb	MET	NM_000245.3	21	p.R1336Q	het	VUS
PT20004404	P130	male	56	Lung adenocarcinoma	I	MET	NM_000245.3	21	p.R1336Q	het	VUS
PT20004686	P131	female	64	Others	IV	EGFR	NM_005228.3	20	p.V786M	het	VUS
